# Supplementary material for: Systematics and Plastome Evolution in Schizaeaceae
Source: Front Plant Sci. 2022 Jul 13;13:885501. doi: 10.3389/fpls.2022.885501 (PMC9328107; doi:10.3389/fpls.2022.885501)
Supplement: Supplementary file 1 [file Table_1.XLSX]

## Sheet: 材料表格
Voucher information and NCBI accestion numbers of saamples in this study (*generated in this study)
Species name	Locality	Voucher (Herbarium)	rpoC2	rbcL	trnL-L-F	Plastome (SRA reads)
Schizaea asperula	AUSTRALIA, Queensland	A.E.Holland1479 (PE)	ON368161*	ON368127*	ON368094*	-
Schizaea dichotoma	NEW CALEDONIA, Grande Terre	PerrieNC-2012-36 (WELT P026238)	ON368167*	ON368133*	ON368101*	-
Schizaea dichotoma	NEW ZEALAND, North Island	Perrie4587 (WELT P021476)	ON368169*	ON368135*	ON368103*	-
Schizaea dichotoma	VIETNAM, Kien Giang Province	Wade5033 (TAIF)	ON368171*	ON368137*	ON368105*	-
Schizaea dichotoma	TAIWAN, Pingdong County	Wade2242 (TAIF)	ON368170*	ON368136*	ON368104*	-
Schizaea dichotoma	INDONESIA, New Guinea	M.Kessler13714 (UC)	ON368168*	ON368134*	ON368102*	-
Schizaea medusa	MADAGASCAR, Sava region	Rouhan1284 (P)	ON368166*	ON368132*	ON368099*	-
Schizaea medusa	TANZANIA, Morogoro region	Thomas3699 (P)	-	-	ON368100*	-
Schizaea medusa	MADAGASCAR, Mare Longue	Rouhan191 (P)	ON207050*	ON207050*	ON207050*	ON207050* (SRR19050452*)
Schizaea bifida	AUSTRALIA, Victoria	DJO574 (MEL)	ON368164*	ON368130*	ON368097*	-
Schizaea bifida	NEW ZEALAND, North Island	Perrie4196 (WELT P022820)	ON368165*	ON368131*	ON368098*	-
Schizaea fosteri	SOLOMON ISLANDS, Kolombangara	Wade3391 (TAIF)	ON207052*	ON207052*	ON207052*	ON207052* (SRR19050451*)
Schizaea fosteri	FRENCH POLYNESIA, Moorea	Nitta2826 (UC)	ON368180*	ON368146*	ON368114*	-
Schizaea biroi	TAIWAN, Orchid Island	Hsu8292 (TAIF)	ON368187*	ON368155*	ON368122*	-
Schizaea incurvata	GUYANA	Henkel2482 (NY)	-	KT423960	KT423405	-
Schizaea incurvata	BRAZIL, Amazonas	P.Labiak5610 (UPCB)	ON368181*	ON368147*	ON368115*	-
Schizaea stricta	BRAZIL, Mato Grosso	ME432F (RB)	ON368185*	ON368152*	ON368120*	-
Schizaea stricta	BRAZIL, Amazonas	P.Labiaks5670 (UPCB)	ON368186*	ON368153*	ON368121*	-
Schizaea elegans	PERU, Requena	H.Tuomisto12744 (TUR)	ON368172*	ON368138*	ON368106*	-
Schizaea elegans	BRAZIL, Paraná	P.Labiak5550 (UPCB)	KX258660	KX258660	KX258660	KX258660
Schizaea fluminensis	VENEZUELA, Sierra de San Luis	F.Falcon632 (UC)	ON368178*	ON368144*	ON368112*	-
Schizaea fluminensis	VENEZUELA, Bolivar	W.R.Anderso13872 (UC)	ON368179*	ON368145*	ON368113*	-
Schizaea sprucei	BRAZIL, Amazonas	P.Labiak5680 (UPCB)	ON207054*	ON207054*	ON207054*	ON207054* (SRR19050450*)
Schizaea poeppigiana	VENEZUELA, Bolivar	B.K.Holse7884 (SEL)	ON207053*	ON207053*	ON207053*	ON207053* (SRR19050449*)
Schizaea pectinata	SOUTH AFRICA	Brand&Clarke245 (NY)	KX258661	KX258661	KX258661	KX258661
Schizaea pectinata	SOUTH AFRICA, Kap Province	Werdermann416 (P)	ON368182*	ON368148*	ON368116*	-
Actinostachys laevigata	NEW CALEDONIA, Grande Terre	PerrieNC-2012-54 (WELT P026239)	ON368157*	ON368123*	-	-
Actinostachys melanesica	FIJI, Kadavu	BrownseyFiji-2011-202 (WELT P027083)	ON368158*	ON368124*	-	-
Actinostachys confusa	MADAGASCAR, Sava region	Rouhan384 (P)	ON368156*	ON368154*	-	-
Actinostachys pennula	BRAZIL, Bahia	Sant’Ana650 (NY)	KU764518	KU764518	KU764518	KU764518
Actinostachys subtrijuga	Unknown	C.D.Adams14751 (BM)	-	AJ303400	-	-
Actinostachys wagneri	VIETNAM, Kien Giang Province	Wade5031 (TAIF)	ON368159*	ON368125*	-	-
Actinostachys digitata	SOLOMON ISLANDS, Isabel Province	SITW10508 (TAIF)	ON207049*	ON207049*	-	ON207049*(SRR19050448*)
Schizaea pusilla	PERU, Cordillera de Yanachaga	J.Perez (DUKE)	-	ON368149*	ON368117*	-
Schizaea pusilla	SAINT-PIERRE, Vallée des sept étangs	Pignal5079 (P)	ON207054*	ON207054*	ON207054*	ON120846* (SRR19050447*)
Microschizaea fistulosa	MALAYSIA, Sabah	Rothfels4714 (UC)	ON368176*	ON368142*	ON368110*	-
Microschizaea fistulosa	FRENCH POLYNESIA, Raiatea	Ranker1978 (UC)	ON207051*	ON207051*	ON207051*	ON207051* (SRR19050446*)
Microschizaea fistulosa	NEW ZEALAND, North Island	Perrie6847 (WELT P027347)	ON368175*	ON368141*	ON368109*	-
Microschizaea fistulosa	FALKLAND ISLANDS, West Falkland island	H.Marsh s.n. (P)	ON368174*	ON368140*	ON368108*	-
Microschizaea fistulosa	NEW CALEDONIA, Grande Terre	PerrieNC-2012-27 (WELT P026237)	ON368177*	ON368143*	ON368111*	-
Microschizaea fistulosa	AUSTRALIA, Tasmania	BB288 (MELU)	ON368173*	ON368139*	ON368107*	-
Microschizaea aff. fistulosa	NEW CALEDONIA, Grande Terre	PerrieNC-2012-171 (WELT P026240)	ON368160*	ON368126*	ON368093*	-
Microschizaea robusta	U.S.A., Hawaii	A.R.Smith2628 (UC)	ON368183*	ON368150*	ON368118*	-
Microschizaea australis	AUSTRALIA, Tasmania	BB289 (MELU)	ON368162*	ON368128*	ON368095*	-
Microschizaea australis	NEW ZEALAND, South Island	Perrie6326 (WELT P023294)	ON368163*	ON368129*	ON368096*	-
Microschizaea rupestris	AUSTRALIA, Wentworth Falls	M.A.M.Renner8768 (TAIF, NSW)	ON368184*	ON368151*	ON368119*	-
Microschizaea tenella	MADAGASCAR, Fianarantsoa	Bauret&Rouhan177 (P)	ON314248*	ON314248*	ON314248*	ON314248*/ON314247*(SRR19050445*)
Anemia phyllitidis	MEXICO, Jalisco	Tejero-Diéz6431 (MEXU)	OM990738*	OM990738*	OM990738*	OM990738* (SRR19050444*)
Lygodium japonicum	CHINA, Wuhan Botanical Garden	-	KC536645	KC536645	KC536645	KC536645
