# Supplementary material for: Systematics and Plastome Evolution in Schizaeaceae
Source: Front Plant Sci. 2022 Jul 13;13:885501. doi: 10.3389/fpls.2022.885501 (PMC9328107; doi:10.3389/fpls.2022.885501)
Supplement: Supplementary file 2 [file Table_2.XLSX]

## Sheet: 工作表1
Primer name	Target region	Target taxa	Primer sequence(5'-3')	Reference
1379R	rbcL	ferns	TCACAAGCAGCAGCTAGTTCAGGACTC	Pryer et al. 2001
aF	rbcL	ferns	ATGTCACCACAAACAGAGACTAAAGC	Hasebe et al. 1994
FernL 1Ir1	trnL	ferns	GGYAATCCTGAGCCAAATC	Li et al. 2010
Sch rpoC2 rGVQ	rpocC2	Schizaeaceae	CTATGTGTTTATCAACWACTTGTACCCC	this study
SCH trnF 3818	trnF	Schizaeaceae	TTTTCAGTCCTCTGCTCTACC	this study
Sch_chlN_fINR	chlN	Actinostachys digitata	CGGGATTGATAAATCGGG	this study
Sch_psaC_rPIT	psaC	Actinostachys digitata	TGATGCCCCGATCACAAG	this study
Sch_psbD_rLKE	psbD	Actinostachys digitata	GGTAAACCAACCTCCCAGAG	this study
Sch_pu rpoC2_fFFN	rpoC2	Schizaea pusilla	TGTAGTGACGCACGAATTTTTCAAC	this study
Sch_rbcL rATA	rbcL	Schizaeaceae	TCRCAGKTACCCGCAGTGGC	this study
Sch_rbcL_fRNR	rbcL	Schizaeaceae	AACCATTTATGCGTTGGGGTG	this study
Sch_rpl14_fSRA	rpl14	Actinostachys digitata	GGTTAAGGAAGTCGTGCC	this study
Sch_rpl2_fVGD	rpl2	Actinostachys digitata	GGAGTAAAGGTTGGTGATG	this study
Sch_rpl2_rAII	rpl2	Actinostachys digitata	CCTCTTCCGGCTATTATCT	this study
Sch_rpoC2_fEDW	rpoC2	Schizaea	GACGRYTTAACATTTGAAGATTGGG	this study
Sch_rpoC2_fEGE	rpoC2	Schizaea	CAAAAATCTATTTATCCAAATTTAGAAGGAGAGA	this study
Sch_rpoC2_fLSP	rpoC2	Schizaea	CATCTTTTCTCACATTGTCACCGC	this study
Sch_rpoC2_fPID	rpoC2	Schizaea	CAATACGAGTCGAGCCRATTGAT	this study
Sch_rpoC2_rGNS	rpoC2	Schizaea	GTGGARAGACCCAGRGAGTTACCT	this study
Sch_rpoC2_rIHL	rpoC2	Schizaea	ATGCACCTCGCTCAGATATTARATGAAT	this study
Sch_rpoC2_rLGL	rpoC2	Schizaea	AGGAAATTRCCTGACAAGGCCTAAA	this study
Sch_rpoC2_rPYD	rpocC2	Schizaea	GGGCTTCGACCTATCGTATGG	this study
Sch_rps15_fSDH	rps15	Actinostachys digitata	GCTAGAAACTCAGACCATC	this study
Sch_rps15_rFSR	rps15	Actinostachys digitata	GGTTTTCAGTTTTCCCGATG	this study
Sch_rps4_rDGF	rps4	Actinostachys digitata	TCAATCGGGGATGGGTTC	this study
Sch_rps8_rFRN	rps8	Actinostachys digitata	TTCTCTGTGTTCCGTAATGC	this study
Sch_rpsbK	psbK	Schizaeaceae	GTTGACTACCGGAAACTCAC	this study
Sch_trnF_rSTN	trnF	Actinostachys digitata	CTCCGCTCTACCAACTGGA	this study
SCH_trnL3'_f1	trnL	Schizaea	AAAATCCGCTGGTCCTTGC	this study
SCH_trnL3'_r1	trnL	Schizaea	TTGGGGATRGAGGGACTCGAAC	this study
SCH_trnL5'_f1	trnL	Schizaea	GGCGAAATGGTMGACGCTG	this study
Sch_trnT_fVQI	trnT	Actinostachys digitata	CGTAAGTCATCGGTTCAAATC	this study
Sch_ycf1_fPTH	ycf1	Actinostachys digitata	GTCTCTTGTGGCCAACTC	this study
Sch_ycf1_rWIT	ycf1	Actinostachys digitata	GCATTCTCCAGATAGTTGTC	this study
Sch-ftrnQ	trnQ	Schizaeaceae	AACCTCCGAGTGACAGAAC	this study
f	trnF	ferns	ATTTGAACTGGTGACACGAG	Taberlet et al. 1991
Pryer, K. M., Schneider, H., Smith, A. R., Cranfill, R., Wolf, P. G., Hunt, J. S., et al. (2001). Horsetails and ferns are a monophyletic group and the closest living relatives to seed plants. Nature 409, 618–622.
Hasebe, M., Omori, T., Nakazawa, M., Sano, T., Kato, M., andIwatsuki, K. (1994). rbcL gene sequences provide evidence for the evolutionary lineages of leptosporangiate ferns. Proc. Natl. Acad. Sci. 91, 5730–5734.
Li, F.-W., Kuo, L.-Y., Huang, Y.-M., Chiou, W.-L., andWang, C.-N. (2010). Tissue-direct PCR, a rapid and extraction-free method for barcoding of ferns. Mol. Ecol. Resour. 10, 92–95.
Taberlet, P., Gielly, L., Pautou, G., andBouvet, J. (1991). Universal primers for amplification of three non-coding regions of chloroplast DNA. Plant Mol. Biol. 17, 1105–1109.
