# Supplementary material for: Systematics and Plastome Evolution in Schizaeaceae
Source: Front Plant Sci. 2022 Jul 13;13:885501. doi: 10.3389/fpls.2022.885501 (PMC9328107; doi:10.3389/fpls.2022.885501)
Supplement: Supplementary file 3 [file Table_3.XLSX]

## Sheet: Character_dichotoma
Voucher		Phylogroup	Rhizome
Collection no.	Herbarium no.		Habitat	Diameter (max) (mm)	Frond length (cm)	Blade length (cm)	Stipe length (cm)
F. Ratovoson et al. 450	MO-6116310	African/Magalasy	Erect/accending	8	28.5	8.2	20.3
Raphael Rakoto 58	MO-6116310	African/Magalasy	Erect	6	27.5	7	20.5
Arne Anderberg, Jenny Smedmark, Barbro Axelius, Ulrika Manns & Markus Englund 71	MO-5997122	African/Magalasy	Erect	5	23.9	6.9	17
D. Ravelonarivo 2265	MO-6455621	African/Magalasy	Erect	9	38.6	11	27.6
P.P. Lowry II et al. 6274	MO-5996195	African/Magalasy	Accending	6	42.2	13	29.2
Charles Rakotovao & et al. 3326	MO-6175328	African/Magalasy	Erect/accending	6	21.6	4.2	17.4
G.E. Schatz & W.D'Arcy 1489	MO-3523018	African/Magalasy	Erect/accending	7	25.5	12.8	12.7
David K. Edelman	MO-3731303	African/Magalasy	Erect	10	21.7	9.4	12.3
Nicolas Dumetz 574	MO-3657332	African/Magalasy	Erect	3	20.5	7.5	13
L.C. Barnett & Rakotozafy 4588	MO-3329094	African/Magalasy	Accending	7	22.1	11	11.1
A. Rakotozafy & R. Rajemisa 289	MO-3333632	African/Magalasy	Accending	11	28.5	9.5	19
Rolland Ranaivojaona et al. 750	MO-5573132	African/Magalasy	Erect	8	27.9	11	16.9
F.Randriatafika, Patrice Antilahimena & R. Rajoharison 675	MO-6400918	African/Magalasy	Erect	6	32.2	15	17.2
Patrice Antilahimena & T. Marcelin 5859	MO-6345825	African/Magalasy	Erect/accending	12	36.2	8.2	28
C.J. Kayombo 714	MO-04604273	African/Magalasy	Erect/accending	5	20.9	6.9	14
Rouhan170	P-00696144	African/Magalasy
Rouhan191	P-00696152	African/Magalasy
Rouhan481	P-00749458	African/Magalasy	?
Thomas3699	P-01256027	African/Magalasy	Erect
Thomas3699	MO-3290670	African/Magalasy	Erect/accending	4	25.6	7.6	18
Rouhan1284	P-02432844/type	African/Magalasy	Accending
Janssen_et_al.2386	P-00590634	African/Magalasy	Erect
Rouhan1656	P-02435212	African/Magalasy
Dupont 3997	P-02275132	African/Magalasy
Henk ven der Weff 11738	MO-3789618	Asian/Oceanian	?	?	37.3	16.2	21.1
Henk ven der Weff 11738	MO-3789618	Asian/Oceanian	creeping	3	36.8	16	20.8
B. Gray 08995	MO-04848375	Asian/Oceanian	long-creeping	3	35.5	10.5	25
Wade3209	TAIF-451638	Asian/Oceanian	Short creeping?	1.5	33	9.6	23.4
Wade2933	TAIF-448624	Asian/Oceanian	Short creeping	2	18.9	4.1	14.8
Wade2933	TAIF-448624	Asian/Oceanian	Short creeping		15.9	3.2	12.7
Wade2933	TAIF-448624	Asian/Oceanian	Short creeping		10.9	2.4	8.5
Wade3340	TAIF-463413	Asian/Oceanian	?	?	30.4	5.9	24.5
Wade3340	TAIF-463413	Asian/Oceanian	?		20.1	5	15.1
Wade3588	TAIF-459756	Asian/Oceanian	Short creeping or accending	2	18.2	3.8	14.4
Wade3588	TAIF-459756	Asian/Oceanian	Short creeping or accending		14.8	2.6	12.2
Wade3588	TAIF-459756	Asian/Oceanian	Short creeping or accending		13	2.5	10.5
Wade3062	TAIF-448539	Asian/Oceanian	?	?	20.4	4.2	16.2
Wade3062	TAIF-448539	Asian/Oceanian	?		12.4	3.2	9.2
Wade3062	TAIF-448539	Asian/Oceanian	?		20	6	14
Wade2894	TAIF-448674	Asian/Oceanian	Short creeping or accending	2	27.3	8.6	18.7
Wade2894	TAIF-448674	Asian/Oceanian	Short creeping or accending		19.8	4.2	15.6
Wade2894	TAIF-448674	Asian/Oceanian	Short creeping or accending		21.1	4.6	16.5
Wade4224	TAIF-468071	Asian/Oceanian	Short creeping	4	55.1	16.4	38.7
Wade4224	TAIF-468072	Asian/Oceanian	Short creeping		61.7	17.3	44.4
Wade2242	TAIF-440051	Asian/Oceanian	Short creeping	2	18.6	5.1	13.5
Wade3341	TAIF-463414	Asian/Oceanian	Short creeping	1	19.7	4.7	15
Wade3341	TAIF-463414	Asian/Oceanian	Short creeping		11.4	2.2	9.2
Wade3341	TAIF-463414	Asian/Oceanian	Short creeping		18.3	4.5	13.8
Wade3341	TAIF-463414	Asian/Oceanian	Short creeping		14.6	2.3	12.3
LRP4587	WELT-P021476	Asian/Oceanian	?	?	17.5	6	11.5
LRP4591	WELT-P021480	Asian/Oceanian	?	?	27.4	6.7	20.7
CJR4784	TAIF-491446	Asian/Oceanian	Short creeping	1.5	26.3	5.6	20.7
Wade3111	TAIF-440299	Asian/Oceanian	?	?	24	5.5	18.5
Wade3111	TAIF-440299	Asian/Oceanian	?		28	5.1	22.9
Wade3391	TAIF-463828	Asian/Oceanian	Short creeping	1.5	35.8	7.3	28.5
