# Supplementary material for: Systematics and Plastome Evolution in Schizaeaceae
Source: Front Plant Sci. 2022 Jul 13;13:885501. doi: 10.3389/fpls.2022.885501 (PMC9328107; doi:10.3389/fpls.2022.885501)
Supplement: Supplementary file 4 [file Table_4.XLSX]

## Sheet: 工作表1
Matrix	Degenerate coding1	Prior partition	Final partition	Model	UFBS branch support2			Major topology2
					node A	node B	node C
67CDS	none	by gene by codon positions	inferred by ModelFinder	inferred by ModelFinder	98	52	-	I
67CDS	Degen-coding	by gene by codon positions	inferred by ModelFinder3	inferred by ModelFinder3	65	68	-	I
67CDS	none	by gene by codon positions	by gene by codon positions	GTR+F+R10	96	-	50	II
67CDS	Degen-coding	by gene by codon positions	by gene by codon positions	GTR+F+R10	45	50	-	I
67CDS	none	n.a.	n.a.	GTR+FO*H4	99	-	68	II
67CDS	Degen-coding	n.a.	n.a.	GTR+FO*H4	74	60	-	I
67CDS	none	no	no	GTR+F+R10	98	60	-	I
67CDS	Degen-coding	no	no	GTR+F+R10	53	61	-	I
codon3	none	by gene	inferred by ModelFinder	inferred by ModelFinder	99	-	77	II
codon3	RY-coding	by gene	inferred by ModelFinder3	inferred by ModelFinder3	97	-	72	II
codon3	none	by gene	by gene	GTR+F+R10	99	-	92	II
codon3	RY-coding	by gene	by gene	GTR+F+R10	97	-	83	II
codon3	none	n.a.	n.a.	GTR+FO*H4	98	-	61	II
codon3	RY-coding	n.a.	n.a.	GTR+FO*H4	89	-	41	II
codon3	none	no	no	GTR+F+R10	98	-	74	II
codon3	RY-coding	no	no	GTR+F+R10	95	-	75	II
1See details in "Materials and Methods" in the main text.
2The topologies in Figure 2.
3Using the same as inferred from its non-degenerated matrix
